# Supplementary material for: The Effect of Fatigue on Throwing Performance in Handball Players: Systematic Review with Meta-Analysis
Source: J Funct Morphol Kinesiol. 2026 May 12;11(2):191. doi: 10.3390/jfmk11020191 (PMC13214713; doi:10.3390/jfmk11020191)
Supplement: Supplementary file 1 [file jfmk-11-00191-s001.zip]

Archive with 2 entries (2 files):
- jfmk-4247315-supplementary.xlsx
- PRISMA 2020 Checklist JFMK.pdf
