# Supplementary material for: The Effect of Fatigue on Throwing Performance in Handball Players: Systematic Review with Meta-Analysis
Source: J Funct Morphol Kinesiol. 2026 May 12;11(2):191. doi: 10.3390/jfmk11020191 (PMC13214713; doi:10.3390/jfmk11020191)
Supplement: Supplementary file 1 [file jfmk-11-00191-s001.zip › jfmk-4247315-supplementary.xlsx]

## Sheet: PRISMA_Flow
Identification (records found)
Database	Records		Inclusion criteria (high level)
PubMed (NCBI)	6		• Population: handball players only (any level/age/sex). • Exposure: acute fatigue (general or local; match/simulation/protocol). • Outcomes: throwing/shot performance (velocity/speed, accuracy/precision). • Study type: experimental/observational with fatigue comparison (pre/post or across time/conditions).
MEDLINE Complete (EBSCO)	17
CINAHL (EBSCO)	7
Scopus	4
Other sources (web search)	3
Totals & screening
Flow item	n
Total records (databases + other)	37
Duplicates removed	10
Records after duplicates removed	27
Records excluded (title/abstract)	15
Full-text assessed	12
Full-text excluded (with reasons)	2
Studies included (qualitative + quantitative)	10

## Sheet: Search_Strategy
Databases searched (from your exports) + additional web search
Databases: PubMed (NCBI), CINAHL, MEDLINE Complete (EBSCO), Scopus
Keywords used (as provided):
(Fatigue OR Muscle Fatigue OR fatigued OR neuromuscular fatigue OR exertion OR exercise-induced fatigue OR local fatigue) AND (throwing velocity OR ball velocity OR ball speed OR release velocity OR throwing accuracy OR shot accuracy OR accuracy OR precision) AND (Handball OR team handball)
Additional sources searched (web): handball fatigue throwing velocity/accuracy; key known studies (Plummer & Oliver; Moss & Twist; Zapartidis).

## Sheet: Master_Records
Source	Record_ID	Title	Authors	Year	DOI	URL	Title/abstract -> Full text?	Reason (title/abstract)	Full-text decision	Reason (full-text)
Cinahl	190283190	Comparison of throwing kinematics and muscle activation of female elite handball players with and without pain – the effect of repeated maximal throws.	Torabi, Tina Piil ; Juul-Kristensen, Birgit ; Dam, Mogens ; Zebis, Mette K ; van den Tillaar, Roland ; Bencke, Jesper	2023	10.1080/14763141.2023.2212645	https://research.ebsco.com/linkprocessor/plink?id=c14d8442-ede4-3cf5-a092-189a1b21117b	Yes		Included
Scopus	2-s2.0-85119953743	Difference Of The Speed Of Handball Throwing During The Competition In Relation To Efficiency: Analysis Between The First And The Second Half	Zapardiel, J.C.Z.; Ferragut, C.; Manchado-López, C.; Abraldes, J.A.; Vila, H.	2017	10.14198/JHSE.2017.12.PROC3.11	https://www.scopus.com/inward/record.uri?eid=2-s2.0-85119953743&doi=10.14198%2FJHSE.2017.12.PROC3.11&partnerID=40&md5=b8a27bccb9f95bb938981a3df5515e80	No	Does not match inclusion criteria (fatigue in handball players with throwing performance outcomes)	N/A
MEDLINE	34682552	Do Blood Lactate Levels Affect the Kinematic Patterns of Jump Shots in Handball?	Belcic, Ivan ; Rodić, Sasa ; Dukarić, Vedran ; Rupčić, Tomislav ; Knjaz, Damir	2021			Yes		Included
MEDLINE	14624295	Effect of body size and gender in overarm throwing performance.	van den Tillaar, Roland ; Ettema, Gertjan	2004			No	Not fatigue exposure (profiling/activity analysis)	N/A
MEDLINE	27152198	Effect of fatigue caused by a simulated handball game on ball throwing velocity, shoulder muscle strength and balance ratio: a prospective study.	Andrade, Marília Santos ; de Carvalho Koffes, Fabiana ; Benedito-Silva, Ana Amélia ; da Silva, Antonio Carlos ; de Lira, Claudio Andre Barbosa	2016			Yes		Included
MEDLINE	30560679	Effect of melatonin ingestion on physical performance, metabolic responses, and recovery after an intermittent training session.	Farjallah, M A ; Hammouda, O ; Zouch, M ; Ghattassi, K ; Graja, A ; Driss, T ; Chamari, K ; Souissi, N	2018			No	Not acute physical fatigue exposure relevant to throwing performance	N/A
MEDLINE	33157076	Effect of Ramadan intermittent fasting on cognitive, physical and biochemical responses to strenuous short-term exercises in elite young female handball players.	Graja, Ahmed ; Ghattassi, Kais ; Boudhina, Nahla ; Bouzid, Mohamed Amine ; Chahed, Henda ; Ferchichi, Salyma ; Driss, Tarak ; Souissi, Nizar ; Hammouda, Omar	2021			No	Not acute physical fatigue exposure relevant to throwing performance	N/A
MEDLINE	37763667	Effects of an 11-Week Detraining, Imposed by the COVID-19 Confinement, on Handball Players' Shoulder Rotator Isokinetic Profile, Shoulder Range of Motion, and Ball Release Velocity.	Batalha, Nuno ; Sousa, João Paulo ; Fernandes, Orlando ; Dias, Eduardo ; Parraca, Jose A ; Villafaina, Santos	2023			No	Not acute physical fatigue exposure relevant to throwing performance	N/A
MEDLINE	28031762	Effects of Fatigue on Throwing Performance in Experienced Team Handball Players.	Nuño, Alberto ; Chirosa, Ignacio J ; van den Tillaar, Roland ; Guisado, Rafael ; Martín, Ignacio ; Martinez, Isidoro ; Chirosa, Luis J	2016			Yes		Included
Scopus	2-s2.0-84903194146	General fatigue and joint position sense in male elite handball players; Ermüdung und gelenkstellungssinn bei professionellen männlichen handballspielern	Niederseer, D.; Mörtl, H.; Liebensteiner, M.C.; Egger, A.; Thaler, C.W.; Plöderl, M.; Niebauer, J.; Raschner, C.	2014	10.5960/dzsm.2014.129	https://www.scopus.com/inward/record.uri?eid=2-s2.0-84903194146&doi=10.5960%2Fdzsm.2014.129&partnerID=40&md5=9c450bf93bd0f1dba46149f1994d1133	No	Outcome not throwing performance (proprioception only)	N/A
Cinahl	142221781	Hentbolda Performans Bileşenleri: Fizyolojik Gereksinimler ve Top Atış Hızı.	GENÇOĞLU, Celal ; GÜMÜŞ, Hikmet	2020	10.5336/sportsci.2019-66543	https://research.ebsco.com/linkprocessor/plink?id=bd036d5f-8a4a-3bc6-adc6-4918baca0371	Yes		Excluded	Not fatigue→throwing performance per criteria (excluded at full-text)
MEDLINE	36290367	High Dose of Acute Normobaric Hypoxia Does Not Adversely Affect Sprint Interval Training, Cognitive Performance and Heart Rate Variability in Males and Females.	Karayigit, Raci ; Ramirez-Campillo, Rodrigo ; Yasli, Burak Caglar ; Gabrys, Tomasz ; Benesova, Daniela ; Esen, Ozcan	2022			No	Not acute physical fatigue exposure relevant to throwing performance	N/A
Cinahl	121078473	Morning–evening difference of team-handball-related short-term maximal physical performances in female team handball players.	Mhenni, Thouraya ; Michalsik, Lars Bojsen ; Mejri, Mohamed Arbi ; Yousfi, Narimen ; Chaouachi, Anis ; Souissi, Nizar ; Chamari, Karim	2017	10.1080/02640414.2016.1201212	https://research.ebsco.com/linkprocessor/plink?id=ca75ed15-439a-32e0-9e73-a002f67b1067	Yes		Excluded	Not fatigue→throwing performance per criteria (excluded at full-text)
Pubmed	17879662	Muscular strength and jumping performance after handball training versus physical education program for pre-adolescent children	Oxyzoglou N, Kanioglou A, Rizos S, Mavridis G, Kabitsis C.	2007	10.2466/pms.104.4.1282-1288		No	Training intervention / not fatigue effect	N/A
Cinahl	164308539	On-court throwing activity of male handball players during the European Championship 2020.	Pueo, Basilio ; Tortosa-Martínez, Juan ; Chirosa-Rios, Luis Javier ; Manchado, Carmen	2023	10.5114/biolsport.2023.116451	https://research.ebsco.com/linkprocessor/plink?id=69ee4cbb-1553-3420-8c3f-e26f7d7fbd5c	No	Not fatigue exposure (profiling/activity analysis)	N/A
MEDLINE	40846613	Overcoming mental fatigue through mindfulness: Improving physical and cognitive performance in elite handball players.	Staiano, Walter ; Sternberg, Line Maj ; Ferri-Caruana, Ana ; Salazar-Bonet, Lluis Raimon ; Romagnoli, Marco ; Henriksen, Kristoffer ; Kirk, Ulrich	2025			No	Not acute physical fatigue exposure relevant to throwing performance	N/A
MEDLINE	24402441	Physiological capacity and physical testing in male elite team handball.	Michalsik, L B ; Madsen, K ; Aagaard, P	2015			No	No throwing performance outcome under fatigue	N/A
MEDLINE	29444539	Relationships between maximal strength of lower limb, anthropometric characteristics and fundamental explosive performance in handball players.	Hermassi, Souhail ; Chelly, Mohamed Souhaiel ; Wagner, Herbert ; Fieseler, Georg ; Schulze, Stephan ; Delank, Karl-Stefan ; Shephard, Roy J ; Schwesig, René	2019			No	Not fatigue exposure (profiling/activity analysis)	N/A
Cinahl	139869214	Skeletal muscle fatigue does not affect shooting accuracy of handball players.	Akyüz, Beyza ; Avşar, Pınar Arpınar ; Bilge, Murat ; Deliceoğlu, Gökhan ; Korkusuz, Feza	2019	10.3233/IES-193178	https://research.ebsco.com/linkprocessor/plink?id=88d1993b-ce54-3deb-bdb0-494a1768509a	Yes		Included
Cinahl	124269042	Strength Training Using Elastic Bands: Improvement of Muscle Power and Throwing Performance in Young Female Handball Players.	Mascarin, Naryana Cristina ; Barbosa de Lira, Claudio Andre ; Vancini, Rodrigo Luiz ; de Castro Pochini, Alberto ; da Silva, Antonio Carlos ; dos Santos Andrade, Marilia	2017	10.1123/jsr.2015-0153	https://research.ebsco.com/linkprocessor/plink?id=18a9487c-9e77-33e2-950c-86c95f5205f8	No	Training intervention / not fatigue effect	N/A
MEDLINE	34112026	The effect of Ramadan fasting on the morning-evening difference in team-handball-related short-term maximal physical performances in elite female team-handball players.	Mhenni, Thouraya ; Souissi, Amine ; Tayech, Amel ; Yousfi, Narimen ; Mejri, Mohamed Arbi ; Chamari, Karim ; Souissi, Nizar ; Khlifa, Riadh ; Haddad, Monoem	2021			No	Not acute physical fatigue exposure relevant to throwing performance	N/A
Cinahl	120129020	The effects of localised fatigue on upper extremity jump shot kinematics and kinetics in team handball.	Plummer, Hillary A. ; Oliver, Gretchen D.	2017	10.1080/02640414.2016.1160143	https://research.ebsco.com/linkprocessor/plink?id=43fba285-2f5f-3000-9071-129b0367d239	Yes		Included
MEDLINE	33345072	The Influence of Fatigue on Throwing and YBT-UQ Performance in Male Adolescent Handball Players.	Bauer, Julian ; Hagen, Marco ; Weisz, Nelson ; Muehlbauer, Thomas	2020			Yes		Included
Pubmed	19725322	Velocity, agility, and flexibility performance after handball training versus physical education program for preadolescent children	Oxyzoglou N, Kanioglou A, Ore G.	2009	10.2466/PMS.108.3.873-877		No	Training intervention / not fatigue effect	N/A
Other (web)	Moss2015	Influence of Different Work and Rest Distributions on Performance and Fatigue During Simulated Team Handball Match Play	Moss SL; Twist C	2015	10.1519/JSC.0000000000000959	https://scispace.com/pdf/influence-of-different-work-and-rest-distributions-on-m8r1z8uheq.pdf	Yes		Included
Other (web)	Plummer2015aerobic	The effects of aerobic fatigue on jump shot kinematics in team handball players	Plummer HA; Oliver GD	2015	10.5430/jbei.v2n1p65	https://www.sciedupress.com/journal/index.php/jbei/article/download/7517/4815	Yes		Included
Other (web)	Zapartidis2007	Throwing effectiveness and rotational strength of the shoulder in team handball	Zapartidis I; Gouvali M; Bayios I; Boudolos K	2007		https://pubmed.ncbi.nlm.nih.gov/17557054/	Yes		Included

## Sheet: Included_Studies
Study_ID	Title	Authors	Year	DOI	Link	Fatigue_protocol	Throw_outcomes	Design	Sample_n	Population	Meta_ready_velocity	Meta_ready_accuracy	Notes
S01	Comparison of throwing kinematics and muscle activation of female elite handball players with and without pain – the effect of repeated maximal throws.	Torabi TP; Juul-Kristensen B; Dam M; Zebis MK; van den Tillaar R; Bencke J	2023	10.1080/14763141.2023.2212645	https://www.tandfonline.com/doi/full/10.1080/14763141.2023.2212645	Functional fatigue protocol: repeated sub- and maximal standing throws; pre vs post	Throwing performance; kinematics; EMG	Within-subject pre-post; subgroup (pain vs no pain)	30 female	Female elite handball players (with/without shoulder pain)	Needs full text	N/A	Consider subgroup handling (pain status) and avoid double-counting.
S02	Do Blood Lactate Levels Affect the Kinematic Patterns of Jump Shots in Handball?	Belcic, Ivan ; Rodić, Sasa ; Dukarić, Vedran ; Rupčić, Tomislav ; Knjaz, Damir	2021			30–15 Intermittent Fitness Test to failure; pre vs post	Ball speed (km/h); shooting accuracy (cm); jump-shot kinematics	Within-subject (shots before vs after fatigue)	10 players; 46 shots analyzed per condition	Handball players (Croatia; jump-shot lab testing)	Ready (table) – unit-of-analysis check	Ready (table) – unit-of-analysis check	Table 3 provides mean±SD for Ball_V and Accuracy; analysis based on shots (non-independent).
S03	Effect of fatigue caused by a simulated handball game on ball throwing velocity, shoulder muscle strength and balance ratio: a prospective study.	Andrade, Marília Santos ; de Carvalho Koffes, Fabiana ; Benedito-Silva, Ana Amélia ; da Silva, Antonio Carlos ; de Lira, Claudio Andre Barbosa	2016			Simulated game activities (SGA) protocol; pre vs post	Ball velocity (standing, jumping)	Within-subject pre-post	10 male	Highly trained/professional male handball players	Ready (table)	N/A	Ball velocity not significantly impaired; Table 3 provides mean±SD for standing and jumping throws.
S04	Effects of Fatigue on Throwing Performance in Experienced Team Handball Players.	Nuño, Alberto ; Chirosa, Ignacio J ; van den Tillaar, Roland ; Guisado, Rafael ; Martín, Ignacio ; Martinez, Isidoro ; Chirosa, Luis J	2016			Handball-specific circuit with progressively reduced recovery; repeated measures across sets	Ball release velocity; throwing accuracy (target scoring)	Within-subject repeated measures (5 levels)	20 male	Experienced male handball players (one team)	Needs digitization (figure) / check full text	Needs digitization (figure) / check full text	Outcomes reported in Figure 4 as mean(SD); extract values or contact authors.
S05	Skeletal muscle fatigue does not affect shooting accuracy of handball players.	Akyüz, Beyza ; Avşar, Pınar Arpınar ; Bilge, Murat ; Deliceoğlu, Gökhan ; Korkusuz, Feza	2019	10.3233/IES-193178	https://research.ebsco.com/linkprocessor/plink?id=88d1993b-ce54-3deb-bdb0-494a1768509a	Skeletal muscle fatigue protocol (field + lab); pre vs post	Shooting accuracy; ball speed	Within-subject pre-post	16 male (elite, ~17y)	Elite male handball players (adolescents)	Needs full text	Needs full text	Title suggests no effect on accuracy; full text needed for means/SD.
S06	The effects of localised fatigue on upper extremity jump shot kinematics and kinetics in team handball.	Plummer, Hillary A. ; Oliver, Gretchen D.	2017	10.1080/02640414.2016.1160143	https://research.ebsco.com/linkprocessor/plink?id=43fba285-2f5f-3000-9071-129b0367d239	Localized upper-extremity fatigue protocol; pre vs post	Ball velocity; jump-shot kinematics/kinetics	Within-subject pre-post	11 male	Male team handball players	Needs full text (likely table)	N/A	Abstract reports ball velocity decrease; extract exact means/SD from full text.
S07	The Influence of Fatigue on Throwing and YBT-UQ Performance in Male Adolescent Handball Players.	Bauer, Julian ; Hagen, Marco ; Weisz, Nelson ; Muehlbauer, Thomas	2020			Upper-body fatigue: repeated push-up sets until failure (60% criterion); pre vs post	Throwing velocity (km/h)	Within-subject pre-post	24 male adolescents	Male adolescent handball players (regional youth selection)	Ready (table)	N/A	Table 2 provides mean±SD pre/post throwing velocity.
S08	Influence of Different Work and Rest Distributions on Performance and Fatigue During Simulated Team Handball Match Play	Moss SL; Twist C	2015	10.1519/JSC.0000000000000959	https://scispace.com/pdf/influence-of-different-work-and-rest-distributions-on-m8r1z8uheq.pdf	Simulated match-play under LONG vs SHORT work/rest distributions	Throwing performance (km/h)	Crossover comparison (LONG vs SHORT)	8 youth male	Youth male handball players	Ready (PDF has means/SD; confirm table)	N/A	Abstract reports mean±SD throwing velocity for each condition.
S09	The effects of aerobic fatigue on jump shot kinematics in team handball players	Plummer HA; Oliver GD	2015	10.5430/jbei.v2n1p65	https://www.sciedupress.com/journal/index.php/jbei/article/download/7517/4815	Running-to-exhaustion at ~80% HRmax; pre vs post	Ball speed; accuracy percentage; kinematics	Within-subject pre-post	10 male	Male team handball players	Needs extraction from PDF (text parsing messy)	Needs extraction from PDF (text parsing messy)	PDF is open access; extract ball speed and accuracy pre/post manually.
S10	Throwing effectiveness and rotational strength of the shoulder in team handball	Zapartidis I; Gouvali M; Bayios I; Boudolos K	2007		https://pubmed.ncbi.nlm.nih.gov/17557054/	Game simulation with time/period effects (fatigue proxy)	Aiming accuracy; ball velocity; shoulder rotator strength	Repeated measures across simulated game time	Not in abstract (check full text)	Team handball players	Needs full text	Needs full text	PubMed abstract notes accuracy affected by time, not ball velocity; obtain full text for data.

## Sheet: Data_Extract
Study_ID	Outcome	Subtype	Unit	Cond1	Mean1	SD1	N1	Cond2	Mean2	SD2	N2	Design	Notes
S07	Throwing velocity	Standing throw (radar)	km/h	Non-fatigued (pre)	84.5	7.2	24	Fatigued (post)	82.3	6.6	24	Paired	Values from Table 2 (Frontiers/PMC).
S03	Ball velocity	Standing throw	m/s	Before SGA	23.6	3.1	10	After SGA	23.2	3.2	10	Paired	Table 3 (PMC).
S03	Ball velocity	Jumping throw	m/s	Before SGA	22.8	2.5	10	After SGA	22.5	3.2	10	Paired	Table 3 (PMC).
S02	Ball speed (jump shot)	Ball_Vmax	km/h	Pre 30–15 test	87.28	5.47	10	Post 30–15 test	84.52	5.89	10	Paired (note: computed across shots)	Table 3 reports N=46 shots per condition; player-level n=10.
S02	Shooting accuracy	Accuracy (cm from target?)	cm	Pre 30–15 test	36.2	25.71	10	Post 30–15 test	33.17	27.3	10	Paired (note: computed across shots)	Table 3 reports N=46 shots per condition; player-level n=10.
S08	Throwing performance	Throwing velocity	km/h	SHORT work/rest	70.02	7.4	8	LONG work/rest	69.04	5.57	8	Crossover (paired)	Abstract values in scispace PDF.

## Sheet: EffectSize_Calc
Study_ID	Outcome	Subtype	Unit	Cond1	Mean1	SD1	N1	Cond2	Mean2	SD2	N2	Design	Notes	r_prepost	SD_change	d	J	g	var_g	SE_g	Weight_FE
Assumed pre-post correlation (r) used for paired calculations:	0.7
(Change B2 for sensitivity analyses, e.g., 0.5 / 0.7 / 0.9)
S07	Throwing velocity	Standing throw (radar)	km/h	Non-fatigued (pre)	84.5	7.2	24	Fatigued (post)	82.3	6.6	24	Paired	Values from Table 2 (Frontiers/PMC).	0.7	5.37327	-0.409434	0.967033	-0.395936	0.028408	0.168547	35.2014
S03	Ball velocity	Standing throw	m/s	Before SGA	23.6	3.1	10	After SGA	23.2	3.2	10	Paired	Table 3 (PMC).	0.7	2.44172	-0.163819	0.914286	-0.149777	0.0612463	0.24748	16.3275
S03	Ball velocity	Jumping throw	m/s	Before SGA	22.8	2.5	10	After SGA	22.5	3.2	10	Paired	Table 3 (PMC).	0.7	2.3	-0.130435	0.914286	-0.119255	0.0607901	0.246556	16.45
S02	Ball speed (jump shot)	Ball_Vmax	km/h	Pre 30–15 test	87.28	5.47	10	Post 30–15 test	84.52	5.89	10	Paired (note: computed across shots)	Table 3 reports N=46 shots per condition; player-level n=10.	0.7	4.41672	-0.624899	0.914286	-0.571336	0.0781347	0.279526	12.7984
S02	Shooting accuracy	Accuracy (cm from target?)	cm	Pre 30–15 test	36.2	25.71	10	Post 30–15 test	33.17	27.3	10	Paired (note: computed across shots)	Table 3 reports N=46 shots per condition; player-level n=10.	0.7	20.583	-0.147209	0.914286	-0.134591	0.0610064	0.246995	16.3917
S08	Throwing performance	Throwing velocity	km/h	SHORT work/rest	70.02	7.4	8	LONG work/rest	69.04	5.57	8	Crossover (paired)	Abstract values in scispace PDF.	0.7	5.29903	-0.18494	0.888889	-0.164391	0.0769303	0.277363	12.9988

## Sheet: Extraction_Template
Study_ID	Citation	Country	Setting/Level	Design	N_total	Sex	Age_mean	Age_SD	Fatigue_protocol	Fatigue_marker(s) (HR, RPE, lactate...)	Throw_type (standing/jump/7m)	Outcome	Unit	Timepoints/conditions	Mean_pre	SD_pre	Mean_post	SD_post	Correlation_r (if known)	Notes
S01	Torabi TP; Juul-Kristensen B; Dam M; Zebis MK; van den Tillaar R; Bencke J (2023). Comparison of throwing kinematics and muscle activation of female elite handball players with and without pain – the effect of repeated maximal throws.. DOI: 10.1080/14763141.2023.2212645			Within-subject pre-post; subgroup (pain vs no pain)					Functional fatigue protocol: repeated sub- and maximal standing throws; pre vs post			Throwing performance; kinematics; EMG
S02	Belcic, Ivan ; Rodić, Sasa ; Dukarić, Vedran ; Rupčić, Tomislav ; Knjaz, Damir (2021). Do Blood Lactate Levels Affect the Kinematic Patterns of Jump Shots in Handball?.			Within-subject (shots before vs after fatigue)					30–15 Intermittent Fitness Test to failure; pre vs post			Ball speed (km/h); shooting accuracy (cm); jump-shot kinematics
S03	Andrade, Marília Santos ; de Carvalho Koffes, Fabiana ; Benedito-Silva, Ana Amélia ; da Silva, Antonio Carlos ; de Lira, Claudio Andre Barbosa (2016). Effect of fatigue caused by a simulated handball game on ball throwing velocity, shoulder muscle strength and balance ratio: a prospective study..			Within-subject pre-post					Simulated game activities (SGA) protocol; pre vs post			Ball velocity (standing, jumping)
S04	Nuño, Alberto ; Chirosa, Ignacio J ; van den Tillaar, Roland ; Guisado, Rafael ; Martín, Ignacio ; Martinez, Isidoro ; Chirosa, Luis J (2016). Effects of Fatigue on Throwing Performance in Experienced Team Handball Players..			Within-subject repeated measures (5 levels)					Handball-specific circuit with progressively reduced recovery; repeated measures across sets			Ball release velocity; throwing accuracy (target scoring)
S05	Akyüz, Beyza ; Avşar, Pınar Arpınar ; Bilge, Murat ; Deliceoğlu, Gökhan ; Korkusuz, Feza (2019). Skeletal muscle fatigue does not affect shooting accuracy of handball players.. DOI: 10.3233/IES-193178			Within-subject pre-post					Skeletal muscle fatigue protocol (field + lab); pre vs post			Shooting accuracy; ball speed
S06	Plummer, Hillary A. ; Oliver, Gretchen D. (2017). The effects of localised fatigue on upper extremity jump shot kinematics and kinetics in team handball.. DOI: 10.1080/02640414.2016.1160143			Within-subject pre-post					Localized upper-extremity fatigue protocol; pre vs post			Ball velocity; jump-shot kinematics/kinetics
S07	Bauer, Julian ; Hagen, Marco ; Weisz, Nelson ; Muehlbauer, Thomas (2020). The Influence of Fatigue on Throwing and YBT-UQ Performance in Male Adolescent Handball Players..			Within-subject pre-post					Upper-body fatigue: repeated push-up sets until failure (60% criterion); pre vs post			Throwing velocity (km/h)
S08	Moss SL; Twist C (2015). Influence of Different Work and Rest Distributions on Performance and Fatigue During Simulated Team Handball Match Play. DOI: 10.1519/JSC.0000000000000959			Crossover comparison (LONG vs SHORT)					Simulated match-play under LONG vs SHORT work/rest distributions			Throwing performance (km/h)
S09	Plummer HA; Oliver GD (2015). The effects of aerobic fatigue on jump shot kinematics in team handball players. DOI: 10.5430/jbei.v2n1p65			Within-subject pre-post					Running-to-exhaustion at ~80% HRmax; pre vs post			Ball speed; accuracy percentage; kinematics
S10	Zapartidis I; Gouvali M; Bayios I; Boudolos K (2007). Throwing effectiveness and rotational strength of the shoulder in team handball.			Repeated measures across simulated game time					Game simulation with time/period effects (fatigue proxy)			Aiming accuracy; ball velocity; shoulder rotator strength
